# Supplementary material for: Significant Changes in Low-Abundance Protein Content Detected by Proteomic Analysis of Urine from Patients with Renal Stones After Extracorporeal Shock Wave Lithotripsy
Source: Biology (Basel). 2025 Apr 27;14(5):482. doi: 10.3390/biology14050482 (PMC12108638; doi:10.3390/biology14050482)
Supplement: Supplementary file 1 [file biology-14-00482-s001.zip]

Archive with 3 entries (3 files):
- Figure S1.jpg
- Figure S2. ORIGINAL WB.tif
- Table S1 .pdf
